# Supplementary material for: Nanozyme-Based Colorimetric Assay on a Magnetic Microfluidic Platform for Integrated Detection of TTX
Source: Biosensors (Basel). 2026 Feb 1;16(2):89. doi: 10.3390/bios16020089 (PMC12938609; doi:10.3390/bios16020089)
Supplement: Supplementary file 1 [file biosensors-16-00089-s001.zip]

Archive with 1 entries (1 files):
- biosensors-4109070-supplementary.pdf
